# Supplementary material for: The Antimicrobial Peptide AMP-IBP5 Suppresses Dermatitis-like Lesions in a Mouse Model of Atopic Dermatitis through the Low-Density Lipoprotein Receptor-Related Protein-1 Receptor
Source: Int J Mol Sci. 2023 Mar 8;24(6):5200. doi: 10.3390/ijms24065200 (PMC10049508; doi:10.3390/ijms24065200)
Supplement: Supplementary file 1 [file ijms-24-05200-s001.zip]

Archive with 1 entries (1 files):
- ijms-2204378-supplementary.pdf
